# Supplementary material for: Co-Delivery of Dihydroartemisinin and Indocyanine Green by Metal-Organic Framework-Based Vehicles for Combination Treatment of Hepatic Carcinoma
Source: Pharmaceutics. 2022 Sep 26;14(10):2047. doi: 10.3390/pharmaceutics14102047 (PMC9610498; doi:10.3390/pharmaceutics14102047)
Supplement: Supplementary file 1 [file pharmaceutics-14-02047-s001.zip]

Archive with 1 entries (1 files):
- pharmaceutics-1868013-supplementary.pdf
